# Supplementary material for: Standardizing attenuation across tube voltages and vertebral levels for opportunistic osteoporosis screening on low-dose chest CT
Source: Radiol Adv. 2026 May 22;3(3):umag026. doi: 10.1093/radadv/umag026 (PMC13271096; doi:10.1093/radadv/umag026)
Supplement: umag026_Supplementary_Data [file umag026_supplementary_data.zip]

Archive with 8 entries (8 files):
- 575590492_119518261_1776237220680.pdf
- Supplementary_Appendix_260515-01.pdf
- 575590498_25145572_1776295181076.pdf
- 579140447_1661368_1778716340187.pdf
- 575590499_87802996_1776228206213.pdf
- 575590489_58896630_1776237517527.pdf
- 575590495_65866541_1776220150633.pdf
- 575590497_15702291_1776219699599.pdf
